# Supplementary material for: Identification of lactylation and its hub genes in contributing immune activation and renal allograft fibrosis by integrative bioinformatics and machine learning
Source: Front Immunol. 2026 Feb 10;17:1741864. doi: 10.3389/fimmu.2026.1741864 (PMC12932934; doi:10.3389/fimmu.2026.1741864)
Supplement: Supplementary file 1 [file DataSheet1.csv]

Dataset	AUC	accuracy	sensitivity	specificity
Training	0.889	0.835	0.741	0.915
Validation (GSE72925)	0.72	0.659	0.898	0.466
