# Supplementary material for: Identification of lactylation and its hub genes in contributing immune activation and renal allograft fibrosis by integrative bioinformatics and machine learning
Source: Front Immunol. 2026 Feb 10;17:1741864. doi: 10.3389/fimmu.2026.1741864 (PMC12932934; doi:10.3389/fimmu.2026.1741864)
Supplement: Supplementary file 2 [file DataSheet2.csv]

avg.exp	pct.exp	features.plot	id	avg.exp.scaled
0.533647761944953	7.02702702702703	PTPRQ	PT	-0.356283911587812
0.00583546905437963	0.0914760914760915	AC008011.2	PT	-0.330881158120173
0.0399913797395995	0.598752598752599	AC092813.2	PT	-0.32793547618448
0.231009945146572	3.02702702702703	NPHS2	PT	-0.332484456776363
0.942643797441484	11.975051975052	PTPRO	PT	-0.357600162448971
0.0108331573300031	0.241164241164241	SLC4A11	PT	-0.324119714230668
0.0891406129899929	1.38045738045738	KIRREL3	PT	-0.292284174697602
0.102650682351215	2.3035343035343	KLRG2	PT	-0.167652722755074
0.0491907640977807	0.906444906444906	MGAT4C	PT	-0.402352829083043
0.172060651584595	2.75259875259875	LINC01435	PT	-0.386700951982627
2.92734367916328	19.7505197505198	RNF212B	PT	2.5
2.22590072164562	26.8607068607069	PRODH2	PT	2.5
15.2915313748547	54.8773388773389	AC096577.1	PT	2.5
2.18917252041269	26.5530145530146	SLC22A8	PT	2.5
5.41338869806893	44.9397089397089	SLC22A6	PT	2.5
0.104481539472491	2.46153846153846	CABP1	PT	-0.235673383487754
0.362802337297359	5.28066528066528	AC092078.2	PT	-0.508608749001768
0.224608068772504	3.60914760914761	ACPP	PT	-0.490107539649164
0.461309850134907	8.47401247401247	CLDN10-AS1	PT	-0.129187056742364
0.92920576257865	12	PAPPA2	PT	-0.574442624145074
1.42811879449226	14.8274428274428	SLC12A3	PT	-0.470602036968656
0.358345485704112	6.15384615384615	AL355612.1	PT	-0.33994273590114
0.0331932137295093	0.64033264033264	SALL3	PT	-0.384746429152369
0.110429209596352	1.75467775467775	AC078980.1	PT	-0.326864704671617
0.15936092015228	2.55301455301455	TRPM6	PT	-0.45188948437944
0.131249541831861	2.24532224532225	LINC01099	PT	-0.42530592342336
0.214697383569096	3.45114345114345	APCDD1L-DT	PT	-0.409473163399451
0.307801538217047	4.83991683991684	SNTG1	PT	-0.173486235687836
0.107565255918855	1.66320166320166	SCNN1B	PT	-0.332418425358233
0.213099593947669	3.29313929313929	SCNN1G	PT	-0.33335345773435
0.012183217924708	0.249480249480249	INSRR	PT	-0.310143166972227
0.0319299295044463	0.64033264033264	TLDC2	PT	-0.296776481268271
0.0946007953064856	1.46361746361746	SLC26A4	PT	-0.281898247969953
0.010000028883835	0.166320166320166	NTRK1	PT	-0.455842655491762
0.233851911222477	3.46777546777547	SLC4A9	PT	-0.354541415887999
0.0693745646159233	1.16424116424116	PLVAP	PT	-0.314750678157027
0.129936112200975	2.05405405405405	RAMP3	PT	-0.37548054970862
0.0793296838987823	1.48024948024948	EXOC3L2	PT	-0.344722396020145
0.0816926042552283	1.57172557172557	NOTCH4	PT	-0.334432501805124
0.049797149218722	0.98960498960499	ROBO4	PT	-0.337670910223751
0.0153862416891321	0.241164241164241	AGTR1	PT	-0.363909419648024
0.0549174292029612	0.765072765072765	PRR16	PT	-0.404038086421274
0.03245534741931	0.607068607068607	EDNRA	PT	-0.395307859329249
0.0227025450221879	0.349272349272349	CCN4	PT	-0.439134483076736
0.08304972929137	1.30561330561331	NTRK3	PT	-0.443051279326604
0.0515842603124421	1.14760914760915	ABCA8	PT	-0.287081928580139
0.0740893883522329	1.03950103950104	PDGFRA	PT	-0.412412315394792
0.144470191940599	2.02910602910603	C7	PT	-0.396042812348557
0.0455316668671858	0.706860706860707	COL6A3	PT	-0.405315945561966
0.0206293299385453	0.340956340956341	ADH1B	PT	-0.359750969544176
0.0186392429578684	0.432432432432432	LCK	PT	-0.350532643646072
0.0263347948082851	0.540540540540541	ITK	PT	-0.359622887280016
0.0685918799602071	1.12266112266112	THEMIS	PT	-0.403586657026302
0.0580288683867609	1.14760914760915	CD247	PT	-0.359237547021805
0.0225350460440452	0.399168399168399	CD2	PT	-0.388580037478177
0.590005534408713	7.2281908036098	PTPRQ	TAL	-0.323361504142093
0.0114482818827188	0.128921357971637	AC008011.2	TAL	-0.300267419883048
0.0604607588722661	0.739149119037387	AC092813.2	TAL	-0.288982739193476
0.214899959556985	2.913622690159	NPHS2	TAL	-0.347699260152569
0.822266349063012	9.27374301675978	PTPRO	TAL	-0.413548472595206
0.0116487588090605	0.257842715943275	SLC4A11	TAL	-0.321525958213643
0.0516952181593565	0.885259991405243	KIRREL3	TAL	-0.346584457709475
0.0186726219898106	0.369574559518694	KLRG2	TAL	-0.334202477967968
0.0422330732953941	0.859475719810915	MGAT4C	TAL	-0.415695042911123
0.137976427856414	2.50107434464976	LINC01435	TAL	-0.428321012359301
0.388438239979661	5.78427159432746	RNF212B	TAL	-0.376819819139781
0.23513348198605	4.19424151267727	PRODH2	TAL	-0.332306937694866
1.46055538839399	14.8517404383326	AC096577.1	TAL	-0.284544940660709
0.252923905806465	4.43489471422432	SLC22A8	TAL	-0.331379481992014
0.565839944789959	8.46583584013752	SLC22A6	TAL	-0.31029715835889
1.11692380381549	15.1611516974645	CABP1	TAL	2.5
4.49827686763697	28.7752470992694	AC092078.2	TAL	2.27530471197404
3.2712572913959	40.4211431027073	ACPP	TAL	2.5
5.3823932846625	51.0012892135797	CLDN10-AS1	TAL	2.5
13.5088544319908	45.0709067468844	PAPPA2	TAL	2.5
1.72154567336285	14.095401804899	SLC12A3	TAL	-0.366361593648932
0.351816767935613	5.92178770949721	AL355612.1	TAL	-0.347278169024844
0.0463187824198989	0.739149119037387	SALL3	TAL	-0.337051726261259
0.402507022803429	7.80403953588311	AC078980.1	TAL	0.190069783843873
0.156513750811171	2.35496347228191	TRPM6	TAL	-0.456908159092517
0.125098429466901	2.18306832831973	LINC01099	TAL	-0.438548389296872
0.217534513871565	3.76450365277181	APCDD1L-DT	TAL	-0.405371862782689
0.175320613472112	3.05113880532875	SNTG1	TAL	-0.41074398369968
0.0997885652990566	1.66738289643318	SCNN1B	TAL	-0.350767218602574
0.173488752869397	2.95659647614955	SCNN1G	TAL	-0.39522884574932
0.0158791844010007	0.257842715943275	INSRR	TAL	-0.297006555863041
0.0259040587195201	0.481306403094113	TLDC2	TAL	-0.315736447055657
0.0818258597141838	1.30640309411259	SLC26A4	TAL	-0.306559338085143
0.00793318013539204	0.146110872367856	NTRK1	TAL	-0.475508233303368
0.398907943878884	7.33132788998711	SLC4A9	TAL	-0.20876451330611
0.0620614560504005	1.04856037816932	PLVAP	TAL	-0.335250719407806
0.103955117118705	1.38375590889557	RAMP3	TAL	-0.422063634956349
0.0679233017334581	0.971207563386334	EXOC3L2	TAL	-0.368736027676502
0.063197644802093	1.08293940696175	NOTCH4	TAL	-0.37302606218088
0.0447701628149657	0.81650193382037	ROBO4	TAL	-0.350744745483435
0.0122482992251947	0.180489901160292	AGTR1	TAL	-0.370125308736469
0.0284468310285011	0.481306403094113	PRR16	TAL	-0.447574401309634
0.0111316879268467	0.249247958745165	EDNRA	TAL	-0.441865873997068
0.0198680201910252	0.429737859905458	CCN4	TAL	-0.443937218347301
0.0734332385514557	1.25483455092394	NTRK3	TAL	-0.45676407916978
0.0255951895756775	0.343790287924366	ABCA8	TAL	-0.345354243620244
0.0587987925477705	0.81650193382037	PDGFRA	TAL	-0.434030466141476
0.160607299172109	2.0627417275462	C7	TAL	-0.377750029731722
0.0431103991385047	0.61022776106575	COL6A3	TAL	-0.410167182636977
0.0288807797834399	0.360979802320584	ADH1B	TAL	-0.335575737050674
0.0254743538155958	0.369574559518694	LCK	TAL	-0.326726225528198
0.0296098325921944	0.412548345509239	ITK	TAL	-0.349674497276496
0.0915556657698597	1.34078212290503	THEMIS	TAL	-0.363467949661252
0.0632487184552898	1.02277610657499	CD247	TAL	-0.348027640570857
0.0180278387112879	0.30081650193382	CD2	TAL	-0.406497897265276
1.04752414215421	8.93421430623384	PTPRQ	IMM	-0.0926540117986238
0.023425066373655	0.258546394714163	AC008011.2	IMM	-0.235507017209581
0.101470849969345	0.976730824475725	AC092813.2	IMM	-0.213154105399153
0.498662457968503	4.53892559609308	NPHS2	IMM	-0.105255422960277
2.10877417400277	16.3458776213732	PTPRO	IMM	0.0536265511990379
0.011811248964384	0.172364263142775	SLC4A11	IMM	-0.321009460777725
0.0979907630378459	1.12036771042804	KIRREL3	IMM	-0.27972327109655
0.0354740337300916	0.4596380350474	KLRG2	IMM	-0.299808531644494
0.0754578720093395	0.718184429761563	MGAT4C	IMM	-0.352767809334208
0.135958117604062	1.58000574547544	LINC01435	IMM	-0.430824507837718
0.179482233505581	2.21200804366561	RNF212B	IMM	-0.889418700718573
0.148778678445391	1.86727951738006	PRODH2	IMM	-0.578223055877607
1.14605125935007	8.9629416834243	AC096577.1	IMM	-0.517944149226923
0.172059279250399	2.18328066647515	SLC22A8	IMM	-0.56754855830223
0.451392296292867	5.02729100833094	SLC22A6	IMM	-0.485988232613486
0.0516486359161465	0.6894570525711	CABP1	IMM	-0.4771627472876
0.219703126720759	2.44182706118931	AC092078.2	IMM	-0.730013188167328
0.341541608851878	5.25711002585464	ACPP	IMM	-0.237635733902433
0.231421917357747	2.84401034185579	CLDN10-AS1	IMM	-0.489781495962245
1.02834376255249	10.313128411376	PAPPA2	IMM	-0.493337555303868
1.53206697530924	12.4102269462798	SLC12A3	IMM	-0.432299533667767
0.281696450718585	3.13128411376041	AL355612.1	IMM	-0.428374900691796
0.0493133539121245	0.632002298190175	SALL3	IMM	-0.326254116860905
0.0954428034692673	0.976730824475725	AC078980.1	IMM	-0.35694451234108
0.146525943059244	1.58000574547544	TRPM6	IMM	-0.474611778192656
0.158770842648507	1.63746049985636	LINC01099	IMM	-0.366925032029664
0.189372207874675	2.15455328928469	APCDD1L-DT	IMM	-0.44651296067433
0.136091121724546	1.69491525423729	SNTG1	IMM	-0.486154103053463
0.128446252635203	1.95346164895145	SCNN1B	IMM	-0.283780767117836
0.163002719870133	2.0683711577133	SCNN1G	IMM	-0.411958672344773
0.0122448024362274	0.172364263142775	INSRR	IMM	-0.309923883795337
0.0574109641327036	0.746911806952025	TLDC2	IMM	-0.217807576298751
0.0709318040567424	0.775639184142488	SLC26A4	IMM	-0.327820683955564
0.0282267875524245	0.402183280666475	NTRK1	IMM	-0.284141522929764
0.232940158020901	2.47055443837978	SLC4A9	IMM	-0.355399724315603
0.11741599497572	1.58000574547544	PLVAP	IMM	-0.183469660994866
0.150688041279696	1.80982476299914	RAMP3	IMM	-0.339036078788616
0.0645230909570156	1.00545820166619	EXOC3L2	IMM	-0.375944066909987
0.110297820853347	1.49382361390405	NOTCH4	IMM	-0.276022527422594
0.0984853225687186	1.09164033323758	ROBO4	IMM	-0.214191298225114
0.0290084647743212	0.258546394714163	AGTR1	IMM	-0.337146266305566
0.105102434017857	1.23527721918989	PRR16	IMM	-0.32441772665876
0.0403458270792797	0.517092789428325	EDNRA	IMM	-0.378323156731344
0.0394997453453264	0.373455903476013	CCN4	IMM	-0.410944136527523
0.0617057133348752	0.746911806952025	NTRK3	IMM	-0.47365437561955
0.0410443222787896	0.430910657856938	ABCA8	IMM	-0.310538927720256
0.111395522842183	1.3789141051422	PDGFRA	IMM	-0.36093339781095
0.461100321592577	4.48147084171215	C7	IMM	-0.0769378845831371
0.120186166049714	1.46509623671359	COL6A3	IMM	-0.26100484777582
0.0615752089975644	0.80436656133295	ADH1B	IMM	-0.241656131769699
1.61623211505053	15.4840563056593	LCK	IMM	2.5
2.0144746850087	18.6153404194197	ITK	IMM	2.5
5.40275481176177	27.5495547256535	THEMIS	IMM	2.5
3.59213385417702	25.7397299626544	CD247	IMM	2.5
1.34735356275728	14.3636885952313	CD2	IMM	2.5
0.41490360969786	8.23552049259188	PTPRQ	CNT	-0.429801616706114
0.00427541997697973	0.0769674812391764	AC008011.2	CNT	-0.339420413580269
0.021987703557032	0.423321146815471	AC092813.2	CNT	-0.362835066093816
0.13740682068629	2.75158745430056	NPHS2	CNT	-0.42382505546867
0.542433491942961	9.96728882047335	PTPRO	CNT	-0.559364444801036
0.00991169420157872	0.288628054646912	SLC4A11	CNT	-0.32705264796982
0.066411054475117	1.34693092168559	KIRREL3	CNT	-0.325017596707943
0.0245560576032654	0.538772368674235	KLRG2	CNT	-0.322094455298663
0.0608355266675729	1.32768905137579	MGAT4C	CNT	-0.380219313351984
0.24670624180948	4.81046757744853	LINC01435	CNT	-0.299627692409944
0.520081077187335	9.00519530498364	RNF212B	CNT	-0.0921344355961274
0.267263856220538	6.13815662882432	PRODH2	CNT	-0.245173658134317
1.52100243868582	18.8570329035982	AC096577.1	CNT	-0.243125018606821
0.273823144524235	6.92707331152588	SLC22A8	CNT	-0.272820876439054
0.601473900737546	10.8139311141043	SLC22A6	CNT	-0.258209550510993
0.102335141292387	2.02039638252838	CABP1	CNT	-0.245256918487336
0.544563299268463	9.89032133923417	AC092078.2	CNT	-0.258739401471132
0.224858309223143	4.98364441023667	ACPP	CNT	-0.48954189856989
0.346508824332058	7.1772176255532	CLDN10-AS1	CNT	-0.301554938804305
1.08734747768886	16.1824129305368	PAPPA2	CNT	-0.446927759016589
2.58099834516737	18.2028093130652	SLC12A3	CNT	-0.115597910060553
0.398730064649254	8.08158553011353	AL355612.1	CNT	-0.295337044624445
0.198119908613125	6.1958822397537	SALL3	CNT	0.174793264237915
0.112220910987395	2.55916875120262	AC078980.1	CNT	-0.323295710756464
0.78572282271341	11.2564941312296	TRPM6	CNT	0.429765045188247
3.58030061635304	32.153165287666	LINC01099	CNT	2.5
7.45010431981788	70.7908408697325	APCDD1L-DT	CNT	2.5
4.46646998197929	29.536270925534	SNTG1	CNT	2.5
2.99503498201937	45.237637098326	SCNN1B	CNT	2.5
6.2521586863244	64.8835866846258	SCNN1G	CNT	2.5
0.00445399109772362	0.0962093515489706	INSRR	CNT	-0.337770983050226
0.0406656147176698	1.00057725610929	TLDC2	CNT	-0.269485960889245
0.0640911536415441	1.34693092168559	SLC26A4	CNT	-0.341282043774899
0.00593107458359486	0.211660573407735	NTRK1	CNT	-0.494596283586444
0.28726740546743	6.04194727727535	SLC4A9	CNT	-0.305333218955088
0.0835317650785809	2.05888012314797	PLVAP	CNT	-0.275460697229008
0.121971858044759	3.36732730421397	RAMP3	CNT	-0.389645374008857
0.0801813452788631	2.32826630748509	EXOC3L2	CNT	-0.342939604307311
0.0963560290177289	2.88628054646912	NOTCH4	CNT	-0.304300347922119
0.0486444723930145	1.78949393881085	ROBO4	CNT	-0.34066317140999
0.0131781898447272	0.211660573407735	AGTR1	CNT	-0.368281299779568
0.027439618216073	0.711949201462382	PRR16	CNT	-0.449253019404909
0.0083604158340695	0.250144314027323	EDNRA	CNT	-0.447988635910038
0.0154803554512738	0.500288628054647	CCN4	CNT	-0.451397934664793
0.0445742049267675	1.05830286703868	NTRK3	CNT	-0.498665992434629
0.0178753317961997	0.692707331152588	ABCA8	CNT	-0.362948295301548
0.0447894937834234	1.05830286703868	PDGFRA	CNT	-0.454112923535803
0.121227838263592	2.50144314027323	C7	CNT	-0.422848431118613
0.0241741739449433	0.615739849913412	COL6A3	CNT	-0.448500711764166
0.0235374332462569	0.461804887435059	ADH1B	CNT	-0.351208529993562
0.0254661510962895	0.577256109293823	LCK	CNT	-0.326754700066489
0.0234700844459533	0.711949201462382	ITK	CNT	-0.368350912915248
0.07204546307008	1.38541466230518	THEMIS	CNT	-0.397498333946123
0.0512475907691056	1.42389840292476	CD247	CNT	-0.373883583150963
0.0131267563658956	0.384837406195882	CD2	CNT	-0.426071814020732
59.2596930660375	90.3374233128834	PTPRQ	Podocyte	2.5
0.845576475321967	27.2239263803681	AC008011.2	Podocyte	2.5
4.53200797320719	55.6748466257669	AC092813.2	Podocyte	2.5
20.9770813453686	81.6717791411043	NPHS2	Podocyte	2.5
82.1871228811571	95.0920245398773	PTPRO	Podocyte	2.5
0.0134508204832019	0.460122699386503	SLC4A11	Podocyte	-0.315802492020834
0.174874543103974	2.83742331288344	KIRREL3	Podocyte	-0.174679692863119
0.0671659766625265	1.07361963190184	KLRG2	Podocyte	-0.236425234403066
0.0883341139408073	1.61042944785276	MGAT4C	Podocyte	-0.328901681107433
0.225905439964863	3.98773006134969	LINC01435	Podocyte	-0.323356238893528
0.38844100791	7.5920245398773	RNF212B	Podocyte	-0.376813553849094
0.485747170794155	13.3435582822086	PRODH2	Podocyte	0.294492603039912
0.955483033385683	14.1104294478528	AC096577.1	Podocyte	-0.676650745040629
0.320552456541961	6.90184049079755	SLC22A8	Podocyte	-0.145289915937203
0.634222190239131	11.5030674846626	SLC22A6	Podocyte	-0.2113520763042
0.0573795048899842	1.68711656441718	CABP1	Podocyte	-0.450388286307972
0.442934779386908	6.51840490797546	AC092078.2	Podocyte	-0.394577262625267
0.241437865379883	5.44478527607362	ACPP	Podocyte	-0.452320805498995
0.206703344794807	5.75153374233129	CLDN10-AS1	Podocyte	-0.532500361664378
0.979450337864045	14.1104294478528	PAPPA2	Podocyte	-0.532829628934629
2.55350228338037	22.1625766871166	SLC12A3	Podocyte	-0.122640845104916
0.432585951863575	8.35889570552147	AL355612.1	Podocyte	-0.258923842364449
0.0413788633443391	0.996932515337423	SALL3	Podocyte	-0.354931446729294
0.0695960642503071	2.2239263803681	AC078980.1	Podocyte	-0.40980265308502
0.197231517349116	2.76073619631902	TRPM6	Podocyte	-0.386283169114894
0.164096786717586	3.52760736196319	LINC01099	Podocyte	-0.355787393895882
0.416653093160378	9.3558282208589	APCDD1L-DT	Podocyte	-0.139090108922033
0.243463547787155	4.37116564417178	SNTG1	Podocyte	-0.285547766362971
0.161415330354723	4.60122699386503	SCNN1B	Podocyte	-0.208789546846311
0.243156596502604	5.98159509202454	SCNN1G	Podocyte	-0.287735568248018
0.0524968779628024	0.766871165644172	INSRR	Podocyte	-0.169379422674149
0.0297580733884799	0.53680981595092	TLDC2	Podocyte	-0.303597277829446
0.0656099760712598	1.91717791411043	SLC26A4	Podocyte	-0.338285773306333
0.045482486108242	0.996932515337423	NTRK1	Podocyte	-0.124370009000802
0.343362537464552	5.29141104294479	SLC4A9	Podocyte	-0.255807606245943
0.11423639564937	2.83742331288344	PLVAP	Podocyte	-0.191982402632577
1.00531960113354	24.079754601227	RAMP3	Podocyte	0.773271036840307
0.0945843510974275	2.91411042944785	EXOC3L2	Podocyte	-0.313000688538496
0.161217514634022	3.98773006134969	NOTCH4	Podocyte	-0.175676855888795
0.0964190258497256	2.6840490797546	ROBO4	Podocyte	-0.219319510582537
0.028239646946755	0.53680981595092	AGTR1	Podocyte	-0.33864727914683
0.154097759878903	4.67791411042945	PRR16	Podocyte	-0.250099081714541
0.111381039574839	2.45398773006135	EDNRA	Podocyte	-0.230971684063473
0.0712697197608149	1.22699386503067	CCN4	Podocyte	-0.358849377416745
0.128660751484435	2.91411042944785	NTRK3	Podocyte	-0.379626965075009
0.0512595298338331	0.843558282208589	ABCA8	Podocyte	-0.287801110761333
0.12290607522079	1.76380368098159	PDGFRA	Podocyte	-0.345398335783263
0.343469750680659	4.60122699386503	C7	Podocyte	-0.186596130135378
0.113344469514816	1.76380368098159	COL6A3	Podocyte	-0.273823629801205
0.0522440718362784	0.843558282208589	ADH1B	Podocyte	-0.268162953233904
0.0535176361925812	0.920245398773006	LCK	Podocyte	-0.230685756210931
0.0722339407486971	1.15030674846626	ITK	Podocyte	-0.223007944235696
0.330856040316472	3.22085889570552	THEMIS	Podocyte	0.0105432816848745
0.293815675667971	3.60429447852761	CD247	Podocyte	0.0990234826450178
0.0945856720605422	1.07361963190184	CD2	Podocyte	-0.112402875837463
1.06152810819292	11	PTPRQ	Fibroblast	-0.0864358140964225
0.0015713725753243	0.166666666666667	AC008011.2	Fibroblast	-0.354253054370649
0.0568140288681508	1.25	AC092813.2	Fibroblast	-0.295867029301384
0.451323382410626	4.66666666666667	NPHS2	Fibroblast	-0.142327122116726
1.4583118051864	12.4166666666667	PTPRO	Fibroblast	-0.151693199484874
0.0229117544238967	0.333333333333333	SLC4A11	Fibroblast	-0.285919934198107
0.117290947971661	1.75	KIRREL3	Fibroblast	-0.252678317151653
0.0354592547039186	0.666666666666667	KLRG2	Fibroblast	-0.299838539689683
0.649630503108525	6.5	MGAT4C	Fibroblast	0.505097108675109
0.194850735330915	2.41666666666667	LINC01435	Fibroblast	-0.35954193327002
0.308071186336954	4.5	RNF212B	Fibroblast	-0.564210422854514
0.226499566076491	3.58333333333333	PRODH2	Fibroblast	-0.356107485861937
1.73328811278306	14.5833333333333	AC096577.1	Fibroblast	-0.105143442685015
0.30235726352903	5.08333333333333	SLC22A8	Fibroblast	-0.194402458024737
0.578510820441326	7.33333333333333	SLC22A6	Fibroblast	-0.291641046333014
0.0724982058837116	1.41666666666667	CABP1	Fibroblast	-0.380444575997549
0.325431940389271	4.41666666666667	AC092078.2	Fibroblast	-0.564101190677968
0.303325841674831	4.41666666666667	ACPP	Fibroblast	-0.317641963890446
0.380894762141231	4.83333333333333	CLDN10-AS1	Fibroblast	-0.248430795826333
1.37754189737134	14.5	PAPPA2	Fibroblast	-0.236242406113367
1.81423530606697	13.6666666666667	SLC12A3	Fibroblast	-0.335760463180798
0.43846187137148	6.41666666666667	AL355612.1	Fibroblast	-0.252691829558829
0.0691925720344467	0.916666666666667	SALL3	Fibroblast	-0.255346964510723
0.0984898427243448	1.83333333333333	AC078980.1	Fibroblast	-0.350795487833952
0.206836145359996	2.16666666666667	TRPM6	Fibroblast	-0.369974190760354
0.202525899139446	3.5	LINC01099	Fibroblast	-0.276903251534072
0.375194615025712	5.5	APCDD1L-DT	Fibroblast	-0.191305755659176
0.219608064401842	3.25	SNTG1	Fibroblast	-0.328578358059781
0.119013798785252	2.66666666666667	SCNN1B	Fibroblast	-0.305639153531941
0.376299466098929	4.58333333333333	SCNN1G	Fibroblast	-0.0980987227611637
0.019575597476929	0.25	INSRR	Fibroblast	-0.283916072907033
0.0370523344856647	0.416666666666667	TLDC2	Fibroblast	-0.280746062784327
0.10698310241626	1.75	SLC26A4	Fibroblast	-0.258268259490887
0.205985397702809	3.08333333333333	NTRK1	Fibroblast	1.24669841499356
0.262483671246686	3.25	SLC4A9	Fibroblast	-0.327905801022459
0.0738104444486851	1.25	PLVAP	Fibroblast	-0.302384256772305
0.214236289409303	3.16666666666667	RAMP3	Fibroblast	-0.231388119035619
0.232150624204483	3.16666666666667	EXOC3L2	Fibroblast	-0.0454162039354642
0.110677582211409	1.5	NOTCH4	Fibroblast	-0.275257243129311
0.0763754728701968	1.66666666666667	ROBO4	Fibroblast	-0.269571951327318
0.363368454796865	6.5	AGTR1	Fibroblast	0.227900291441231
1.08367193747823	13.3333333333333	PRR16	Fibroblast	0.762062055141637
0.707706753558987	11.0833333333333	EDNRA	Fibroblast	0.727306860495631
1.58424067770183	23.8333333333333	CCN4	Fibroblast	1.16494900615342
1.1174972668159	12.25	NTRK3	Fibroblast	0.587789629127419
3.33709887672232	35.4166666666667	ABCA8	Fibroblast	2.5
7.46303490276135	52.3333333333333	PDGFRA	Fibroblast	2.5
14.063770712933	62.5	C7	Fibroblast	2.5
4.23222207373522	41.0833333333333	COL6A3	Fibroblast	2.5
2.12767398183181	26.4166666666667	ADH1B	Fibroblast	2.5
0.0489459623903192	0.833333333333333	LCK	Fibroblast	-0.246166767840305
0.115640091007088	1.58333333333333	ITK	Fibroblast	-0.0990902056159682
0.334485153711409	3.08333333333333	THEMIS	Fibroblast	0.0156815702969059
0.116980421173633	2.16666666666667	CD247	Fibroblast	-0.235733524908975
0.126845004490639	2.08333333333333	CD2	Fibroblast	0.00540681517167074
0.749518885721037	8.05188995750392	PTPRQ	EC	-0.2361454395064
0.00997193765193266	0.178930887944531	AC008011.2	EC	-0.308303287566
0.0679351929450513	0.827555356743458	AC092813.2	EC	-0.274946200524554
0.281394647819209	3.42205323193916	NPHS2	EC	-0.286153345138319
1.06326341655017	10.4674569447551	PTPRO	EC	-0.304913976015035
0.0055548952515822	0.134198165958399	SLC4A11	EC	-0.340956282165962
0.122944909363571	1.52091254752852	KIRREL3	EC	-0.244843970834052
0.0191026723000344	0.290762692909864	KLRG2	EC	-0.333315074799391
0.0651148669547052	0.984119883694923	MGAT4C	EC	-0.372146451782344
0.121061386116138	1.81167524043838	LINC01435	EC	-0.449441036986311
0.620978752504861	7.40326548870499	RNF212B	EC	0.109840489623559
0.322547512824115	4.74166853053008	PRODH2	EC	-0.100298045726637
2.18573768390279	16.0590471930217	AC096577.1	EC	0.156280879375294
0.314880467436896	4.98769850145381	SLC22A8	EC	-0.16052680180196
0.877266357573413	10.422724222769	SLC22A6	EC	0.109593982174866
0.0844571355402176	1.34198165958399	CABP1	EC	-0.325813824966237
0.506344747817664	5.72578841422501	AC092078.2	EC	-0.308744361306175
0.323720215849493	4.54037128159248	ACPP	EC	-0.274658013051934
0.496369785264791	6.396779244017	CLDN10-AS1	EC	-0.0792390940634877
1.53659254690317	13.7553120107359	PAPPA2	EC	-0.131437052905624
1.58711050927258	14.5381346454932	SLC12A3	EC	-0.41264931090022
0.346090163989357	4.38380675464102	AL355612.1	EC	-0.353741600604806
0.0390353561939257	0.603891746812794	SALL3	EC	-0.363443304033797
0.112498587778712	1.63274435249385	AC078980.1	EC	-0.322743104866885
0.302114213749686	3.89174681279356	TRPM6	EC	-0.214878276393557
0.217233284979837	2.54976515320957	LINC01099	EC	-0.247378320618668
0.302395995998099	3.89174681279356	APCDD1L-DT	EC	-0.286922314913481
0.248216977303402	3.3325877879669	SNTG1	EC	-0.277072218451898
0.117457463004734	1.69984343547305	SCNN1B	EC	-0.309263443119754
0.263050694776592	3.35495414895996	SCNN1G	EC	-0.258144687226231
0.00793558243366385	0.178930887944531	INSRR	EC	-0.325299953139492
0.0208258128104171	0.380228136882129	TLDC2	EC	-0.331801454080101
0.107563893202689	1.45381346454932	SLC26A4	EC	-0.257166396930857
0.00932894725780333	0.134198165958399	NTRK1	EC	-0.462223423248923
0.27351374977087	3.0641914560501	SLC4A9	EC	-0.3178055739233
2.252216448019	22.7465891299486	PLVAP	EC	2.5
4.54447350934419	40.9304406173116	RAMP3	EC	2.5
3.70537157700459	39.409528069783	EXOC3L2	EC	2.5
3.81323588628322	43.5249384925073	NOTCH4	EC	2.5
2.58564845546342	33.2587787966898	ROBO4	EC	2.5
0.0241658701184027	0.357861775889063	AGTR1	EC	-0.346619553668474
0.0414754861600678	0.715723551778126	PRR16	EC	-0.42600783401215
0.0402482952966659	0.581525385819727	EDNRA	EC	-0.37853231203682
0.0257678312257872	0.469693580854395	CCN4	EC	-0.433955710494465
0.0780972573046889	0.93938716170879	NTRK3	EC	-0.450098066497872
0.0556052028011128	0.782822634757325	ABCA8	EC	-0.278195082108296
0.112399215381704	1.45381346454932	PDGFRA	EC	-0.359572389405452
0.328477482975678	3.44441959293223	C7	EC	-0.201257566924053
0.0816219144317938	1.38671438157012	COL6A3	EC	-0.334308121870486
0.0498888319305791	0.648624468798926	ADH1B	EC	-0.274890601479268
0.0414139224932505	0.782822634757325	LCK	EC	-0.271820191382752
0.0516165707630895	0.760456273764259	ITK	EC	-0.283635560871134
0.157898057335122	1.85640796242451	THEMIS	EC	-0.252138381119369
0.0754743525107179	1.25251621561172	CD247	EC	-0.321986370925136
0.0343439010857475	0.693357190785059	CD2	EC	-0.342007306581067
0.417322529061747	6.76156583629893	PTPRQ	IC	-0.428243331206222
0.00820363556145545	0.29116790682627	AC008011.2	IC	-0.317943781821271
0.0291234004248802	0.647039792947266	AC092813.2	IC	-0.348929735818725
0.202041697735585	3.07343901649951	NPHS2	IC	-0.359988515345086
0.60561839721924	9.25266903914591	PTPRO	IC	-0.524250616463614
0.0329891436458605	0.549983824005176	SLC4A11	IC	-0.254392757910637
0.0477723507011261	0.873503720478809	KIRREL3	IC	-0.35238458759685
0.00489582186524235	0.19411193788418	KLRG2	IC	-0.362830751989505
0.0367123097087666	0.808799741184083	MGAT4C	IC	-0.426345305458353
0.177587908708774	3.20284697508897	LINC01435	IC	-0.380065900598562
0.483472458830304	7.37625363959884	RNF212B	IC	-0.168749211033954
0.192772728349453	4.4969265609835	PRODH2	IC	-0.450713704980819
1.50559102029117	16.4348107408606	AC096577.1	IC	-0.25359023551584
0.185649383009689	4.10870268521514	SLC22A8	IC	-0.526740158402545
0.481405730186323	7.66742154642511	SLC22A6	IC	-0.438608583318326
0.0555314272037889	1.26172759624717	CABP1	IC	-0.459006568432624
0.446601481451932	6.56745389841475	AC092078.2	IC	-0.38951210497075
0.317323526601888	5.72630216758331	ACPP	IC	-0.288068218083413
0.293239350443094	4.98220640569395	CLDN10-AS1	IC	-0.386592800242845
1.75647565149352	27.1109673244905	PAPPA2	IC	0.00311109228665165
2.86506538575419	27.7256551277904	SLC12A3	IC	-0.0458470539172886
0.806325138248021	11.4202523455193	AL355612.1	IC	0.0940159914135149
0.084194895895009	2.32934325461016	SALL3	IC	-0.202702699943247
0.106109191240594	2.00582335813653	AC078980.1	IC	-0.335493736448962
0.204930174719232	3.84988676803623	TRPM6	IC	-0.373200244920329
0.15113453001458	2.97638304755742	LINC01099	IC	-0.382983765728885
0.293348614578187	5.66159818828858	APCDD1L-DT	IC	-0.299177215742725
0.288779966529199	5.27337431252022	SNTG1	IC	-0.20603277102115
0.170273324532104	3.68812681979942	SCNN1B	IC	-0.18900392240689
0.276530908608787	4.8527984471045	SCNN1G	IC	-0.238357676383957
1.54410359757623	18.5700420575865	INSRR	IC	2.5
1.86857371586872	17.7935943060498	TLDC2	IC	2.5
4.25474917682552	19.8641216434811	SLC26A4	IC	2.5
0.386089967788438	7.92623746360401	NTRK1	IC	2.5
21.3638347230151	80.232934325461	SLC4A9	IC	2.5
0.05043853801703	1.13231963765772	PLVAP	IC	-0.368124235052876
0.064287558801736	1.84406340989971	RAMP3	IC	-0.495344561022264
0.0455515172828442	1.00291167906826	EXOC3L2	IC	-0.416588989871271
0.062961004210171	1.29407958589453	NOTCH4	IC	-0.373524199810788
0.0367044678390499	0.905855710126173	ROBO4	IC	-0.371853452457936
0.0061028307127902	0.161759948236817	AGTR1	IC	-0.382354767367803
0.0191353340100432	0.355871886120996	PRR16	IC	-0.463155960447521
0.00278389820874379	0.161759948236817	EDNRA	IC	-0.460360383394022
0.020882173522409	0.420575865415723	CCN4	IC	-0.442217335028843
0.0338798092840065	0.67939178259463	NTRK3	IC	-0.51448839143874
0.0794571116525786	2.45875121319961	ABCA8	IC	-0.226165117685471
0.0341293543199288	0.970559689420899	PDGFRA	IC	-0.469575573917033
0.105258261432716	1.77935943060498	C7	IC	-0.441590321401435
0.0264300207479403	0.744095761889356	COL6A3	IC	-0.443897070780088
0.0176971349597716	0.355871886120996	ADH1B	IC	-0.368388856489461
0.0116361337549513	0.323519896473633	LCK	IC	-0.375090450316665
0.0286679102450609	0.48527984471045	ITK	IC	-0.352532473998144
0.0451670250808829	0.711743772241993	THEMIS	IC	-0.445409132773592
0.0372982924007225	0.808799741184083	CD247	IC	-0.404310320607803
0.0162883881506591	0.355871886120996	CD2	IC	-0.413434097254753
0.706908688943948	9.04761904761905	PTPRQ	PEC	-0.258639172728826
0.0440926514314784	0.634920634920635	AC008011.2	PEC	-0.125516147955843
0.0814118540504081	0.952380952380952	AC092813.2	PEC	-0.249884311445812
0.402046572310482	5.3968253968254	NPHS2	PEC	-0.182223461599326
2.60908895905847	24.2857142857143	PTPRO	PEC	0.184143065511536
1.85303319195654	26.3492063492064	SLC4A11	PEC	2.5
8.14078106553147	52.2222222222222	KIRREL3	PEC	2.5
3.99960162223866	44.9206349206349	KLRG2	PEC	2.5
4.46134719037564	42.8571428571429	MGAT4C	PEC	2.5
10.9879012994958	61.7460317460317	LINC01435	PEC	2.5
0.60320976727307	7.61904761904762	RNF212B	PEC	0.0751995502444945
0.289912959804618	5.3968253968254	PRODH2	PEC	-0.185069807768765
1.60705687531922	15.5555555555556	AC096577.1	PEC	-0.185840268669316
0.351293001085462	5.87301587301587	SLC22A8	PEC	-0.0638323349106387
0.745621546180178	9.36507936507937	SLC22A6	PEC	-0.0587056830452323
0.0752338171447507	1.26984126984127	CABP1	PEC	-0.36789421875716
0.5036015494863	6.34920634920635	AC092078.2	PEC	-0.312382203376385
0.313283338002989	4.44444444444444	ACPP	PEC	-0.29657178122888
0.493129358836498	6.34920634920635	CLDN10-AS1	PEC	-0.0838062028968762
1.0379421840654	13.015873015873	PAPPA2	PEC	-0.485696628418641
1.85895556236501	16.8253968253968	SLC12A3	PEC	-0.32135489134178
0.251813416344097	4.6031746031746	AL355612.1	PEC	-0.464293099944411
0.0121580621143684	0.317460317460317	SALL3	PEC	-0.462460692384744
0.0659354488286491	1.58730158730159	AC078980.1	PEC	-0.417391918333175
0.272338841080569	3.65079365079365	TRPM6	PEC	-0.262093513813272
0.147189445868895	2.53968253968254	LINC01099	PEC	-0.391321837952278
0.334250574773449	4.76190476190476	APCDD1L-DT	PEC	-0.244441955437412
0.254842402335225	3.80952380952381	SNTG1	PEC	-0.265312520646759
0.111229144977165	1.74603174603175	SCNN1B	PEC	-0.323818226577099
0.20229715388141	2.53968253968254	SCNN1G	PEC	-0.350025077159153
0.0122053178569903	0.158730158730159	INSRR	PEC	-0.310064474493219
0.0283925523256938	0.634920634920635	TLDC2	PEC	-0.307893118259187
0.106003428500256	1.9047619047619	SLC26A4	PEC	-0.260128184363121
0	0	NTRK1	PEC	-0.551366858916343
0.267703479549048	4.28571428571429	SLC4A9	PEC	-0.323115077283991
0.0640650887496929	1.42857142857143	PLVAP	PEC	-0.329620148389364
0.0680036724149683	1.58730158730159	RAMP3	PEC	-0.488364522645475
0.0898538625856382	1.58730158730159	EXOC3L2	PEC	-0.322790086013076
0.101543357261841	1.9047619047619	NOTCH4	PEC	-0.293737220916295
0.109795096215027	1.9047619047619	ROBO4	PEC	-0.186292064566741
0.0375385405669584	0.952380952380952	AGTR1	PEC	-0.320567291066223
0.0918186602098105	1.58730158730159	PRR16	PEC	-0.345135451174844
0.0437909910363618	0.793650793650794	EDNRA	PEC	-0.370947611084647
0.0583199638874394	1.74603174603175	CCN4	PEC	-0.379894728408033
0.812133418635927	13.1746031746032	NTRK3	PEC	0.348350557426118
0.0677963379787837	0.952380952380952	ABCA8	PEC	-0.251456420479198
0.0433305798609235	1.42857142857143	PDGFRA	PEC	-0.456219751388801
0.107987640637114	1.9047619047619	C7	PEC	-0.438368014117028
0.194279683463194	3.17460317460317	COL6A3	PEC	-0.126990476244374
0.0263037427586484	0.317460317460317	ADH1B	PEC	-0.343105099066104
0.0196714925231575	0.476190476190476	LCK	PEC	-0.34692713736434
0.0184277768567322	0.634920634920635	ITK	PEC	-0.383773020816024
0.0913648194842102	1.9047619047619	THEMIS	PEC	-0.363797875474481
0.0751259884411185	1.58730158730159	CD247	PEC	-0.322724299342304
0.0431551778762942	0.634920634920635	CD2	PEC	-0.307601758331928
0.503092860284443	7.2	PTPRQ	Myofibroblast	-0.374642585463873
0.00218221494817239	0.16	AC008011.2	Myofibroblast	-0.350898873095333
0.0400388258769178	0.48	AC092813.2	Myofibroblast	-0.327844303746202
0.180047022353553	2.24	NPHS2	Myofibroblast	-0.381317851267817
1.0103018814389	11.68	PTPRO	Myofibroblast	-0.327657552037973
0.048925618694391	0.64	SLC4A11	Myofibroblast	-0.205157802888367
0.0349370120135155	1.12	KIRREL3	Myofibroblast	-0.37151511358926
0.0315057638970732	0.8	KLRG2	Myofibroblast	-0.307881318631559
0.0828982813958691	1.28	MGAT4C	Myofibroblast	-0.338942378762554
1.27289838531323	8.16	LINC01435	Myofibroblast	0.547319756572035
0.390377890051229	5.44	RNF212B	Myofibroblast	-0.372432424396018
0.160699043035132	4.32	PRODH2	Myofibroblast	-0.543197882287075
1.32022292593216	14.24	AC096577.1	Myofibroblast	-0.384766774281143
0.277406033234818	6.24	SLC22A8	Myofibroblast	-0.262878361459055
0.520796551006471	9.6	SLC22A6	Myofibroblast	-0.377861818742475
0.188218664893136	3.04	CABP1	Myofibroblast	0.124362313840031
0.363221425187765	4.96	AC092078.2	Myofibroblast	-0.50799509900222
0.322780966853184	4.8	ACPP	Myofibroblast	-0.276623017669854
0.373733882247474	5.44	CLDN10-AS1	Myofibroblast	-0.259384014730592
0.758441433371561	9.12	PAPPA2	Myofibroblast	-0.724446279427063
1.73515204259066	15.68	SLC12A3	Myofibroblast	-0.36180481561097
0.36131939489969	6.56	AL355612.1	Myofibroblast	-0.336613038224492
0.0136816132808794	0.64	SALL3	Myofibroblast	-0.456777926891117
0.113840906581438	1.6	AC078980.1	Myofibroblast	-0.320073693399969
0.214525644799634	3.52	TRPM6	Myofibroblast	-0.3570104473061
0.209836510704712	3.52	LINC01099	Myofibroblast	-0.262182408261225
0.357083547821892	5.76	APCDD1L-DT	Myofibroblast	-0.214612016110956
0.252471533739724	3.68	SNTG1	Myofibroblast	-0.269513508777193
0.13543107532921	2.24	SCNN1B	Myofibroblast	-0.267711846131149
0.311884505200249	5.12	SCNN1G	Myofibroblast	-0.1874400515341
0.00999143762060454	0.32	INSRR	Myofibroblast	-0.317956110409132
0.0156632317281415	0.8	TLDC2	Myofibroblast	-0.348215383709221
0.0763186482678864	1.44	SLC26A4	Myofibroblast	-0.317280572011651
0.00696257615317668	0.16	NTRK1	Myofibroblast	-0.484757220346235
0.210926703173789	2.88	SLC4A9	Myofibroblast	-0.376317765541648
0.0787884836130788	1.76	PLVAP	Myofibroblast	-0.288567081249216
0.173131863137826	3.36	RAMP3	Myofibroblast	-0.300352846267248
0.259396878222245	6.4	EXOC3L2	Myofibroblast	0.0040198729296582
0.16002244533166	3.2	NOTCH4	Myofibroblast	-0.177981102002487
0.053625608876519	1.76	ROBO4	Myofibroblast	-0.327756045993053
4.33585651467239	39.2	AGTR1	Myofibroblast	2.5
5.92385169723593	46.72	PRR16	Myofibroblast	2.5
3.38738557978647	37.92	EDNRA	Myofibroblast	2.5
5.09267185232606	49.12	CCN4	Myofibroblast	2.5
7.86866483192185	41.92	NTRK3	Myofibroblast	2.5
0.0454177087609503	0.8	ABCA8	Myofibroblast	-0.300777105747334
1.84961400324254	24.48	PDGFRA	Myofibroblast	1.05869950656298
0.601261964811743	7.04	C7	Myofibroblast	0.0427385568445203
0.375646627114122	5.28	COL6A3	Myofibroblast	0.168833615787853
0.126182254327305	0.96	ADH1B	Myofibroblast	-0.0642800263026836
0.0791007771137079	0.96	LCK	Myofibroblast	-0.14527482733387
0.0572990326273732	0.96	ITK	Myofibroblast	-0.266807816163943
0.102407102122672	1.28	THEMIS	Myofibroblast	-0.344802776856834
0.0905260164946589	1.76	CD247	Myofibroblast	-0.290329093275285
0.0836093874111089	0.8	CD2	Myofibroblast	-0.153280923243903
0.451564062357884	7.22804481387785	PTPRQ	DCT	-0.406465536167012
0.00319938967001654	0.0722804481387785	AC008011.2	DCT	-0.345318024464004
0.0431674122017751	0.542103361040838	AC092813.2	DCT	-0.321841577310888
0.126366043431436	2.45753523671847	NPHS2	DCT	-0.435091207556177
0.600362806118256	9.43259848211059	PTPRO	DCT	-0.52711815578774
0.0131331046791947	0.252981568485725	SLC4A11	DCT	-0.316810838923824
0.0360663077090534	0.722804481387785	KIRREL3	DCT	-0.369822453828214
0.0127484001110832	0.397542464763282	KLRG2	DCT	-0.346465304940033
0.0538735459612252	1.0119262739429	MGAT4C	DCT	-0.393422749788213
0.176106918015775	3.46946151066137	LINC01435	DCT	-0.381840657870455
0.452321363664687	7.51716660643296	RNF212B	DCT	-0.235446338717646
0.200646938973242	3.79472352728587	PRODH2	DCT	-0.428388758986743
1.23823358568294	15.6848572461149	AC096577.1	DCT	-0.446166218297616
0.211497819943832	4.3729671123961	SLC22A8	DCT	-0.450397278557874
0.363601167419402	7.15576436573907	SLC22A6	DCT	-0.630418179974412
0.123339288550031	2.27683411637152	CABP1	DCT	-0.15226657019572
3.12002670021324	24.0332490061438	AC092078.2	DCT	1.69936884862495
0.545842559177629	11.7455728225515	ACPP	DCT	0.154780588876307
0.245349177406828	5.27647271413083	CLDN10-AS1	DCT	-0.466088397982925
3.8906605595854	33.8995301770871	PAPPA2	DCT	0.931119001294204
105.582501408409	89.4470545717383	SLC12A3	DCT	2.5
11.0482253078924	63.3899530177087	AL355612.1	DCT	2.5
1.51005738200676	33.6465486086014	SALL3	DCT	2.5
3.9310193744328	40.296349837369	AC078980.1	DCT	2.5
5.04028171111216	37.5496928080954	TRPM6	DCT	2.5
0.449104648336602	7.01120346946151	LINC01099	DCT	0.176118848529457
0.246832363302484	5.20419226599205	APCDD1L-DT	DCT	-0.363569777626353
0.234689405499894	4.62594868088182	SNTG1	DCT	-0.301277846510275
0.0639164055485975	1.62631008312252	SCNN1B	DCT	-0.437121150887784
0.146192121925524	3.39718106252259	SCNN1G	DCT	-0.439096292463851
0.000981113888090224	0.0722804481387785	INSRR	DCT	-0.350253937982291
0.0179187693550412	0.433682688832671	TLDC2	DCT	-0.341033879912279
0.0724428068633919	1.3371882905674	SLC26A4	DCT	-0.324858855778973
0.00569773341015815	0.216841344416335	NTRK1	DCT	-0.496823427001
0.42842527949597	8.63751355258403	SLC4A9	DCT	-0.18451994031335
0.0329039084943283	0.614383809179617	PLVAP	DCT	-0.418412829608558
0.0400571228133601	0.903505601734731	RAMP3	DCT	-0.541463409481093
0.0269828890016823	0.505963136971449	EXOC3L2	DCT	-0.457091202628896
0.0400306383617458	0.758944705457174	NOTCH4	DCT	-0.422327188827383
0.0298588356022992	0.542103361040838	ROBO4	DCT	-0.389898383418155
0.0131246578921597	0.289121792555114	AGTR1	DCT	-0.368387409786843
0.0140752458200766	0.46982291290206	PRR16	DCT	-0.471683158889138
0.00503700183456361	0.252981568485725	EDNRA	DCT	-0.455353511628167
0.0141403328844356	0.614383809179617	CCN4	DCT	-0.453682915003353
0.0370615744841995	0.903505601734731	NTRK3	DCT	-0.509763918830859
0.0182916500269944	0.433682688832671	ABCA8	DCT	-0.361996080518849
0.0363446635293324	0.831225153595952	PDGFRA	DCT	-0.466349164223105
0.079366617073949	1.62631008312252	C7	DCT	-0.47255992288347
0.0338063093430573	0.614383809179617	COL6A3	DCT	-0.428914158890726
0.00856628130164159	0.216841344416335	ADH1B	DCT	-0.395447531846754
0.00817123404009211	0.216841344416335	LCK	DCT	-0.387303750903409
0.0400140729929847	0.505963136971449	ITK	DCT	-0.318278799570632
0.0536523199992204	0.758944705457174	THEMIS	DCT	-0.430152287269991
0.026934464798334	0.758944705457174	CD247	DCT	-0.427182405269577
0.0102760840020413	0.108420672208168	CD2	DCT	-0.437500416104466
