# Supplementary material for: Identification of lactylation and its hub genes in contributing immune activation and renal allograft fibrosis by integrative bioinformatics and machine learning
Source: Front Immunol. 2026 Feb 10;17:1741864. doi: 10.3389/fimmu.2026.1741864 (PMC12932934; doi:10.3389/fimmu.2026.1741864)
Supplement: Supplementary file 6 [file Table3.xlsx]

## Sheet: Sheet2
Gene
LRG
ALDH4A1
ATP5PO
COA8
FOXRED1
HMBS
IBA57
LYRM4
NDUFA10
NDUFA4
NDUFAF2
NDUFAF3
NDUFAF5
NDUFAF8
NDUFB10
NDUFB11
NDUFB3
NDUFS4
NDUFS6
NDUFS7
NDUFV2
NUBPL
SLC13A3
SLC25A19
SLC2A1
SLC39A8
TIMMDC1
TRAPPC12
ACADM
B3GALNT2
B4GAT1
COL4A1
CRPPA
DAG1
FKRP
FKTN
GATA1
POMGNT1
POMGNT2
POMK
POMT1
POMT2
RXYLT1
SIL1
ABCG8
AKR1D1
ALK
BCL2
BCL6
CAV3
CBLIF
CD46
CDAN1
CFH
CFI
CHEK2
CPT2
DHFR
FLI1
GAA
GCLC
HACE1
HBB
HELLPAR
HLA-DRB1
HMGCS2
HMOX1
IRAK1
JAK2
KCNN4
KIF23
KLF1
KY
LARGE1
LIN28B
LIPA
LMO1
LPIN1
LYST
MLIP
MPL
MTHFD1
MVK
MYC
MYCN
OBSCN
PEX2
PHOX2B
PIEZO1
PIGA
PIK3CG
PLA2G6
PLEC
PNPLA2
PSMB9
RHAG
RHCE
RHD
RPS14
SAT1
SLC19A1
SLC25A13
SLC4A1
SPP1
STAT4
STIM1
TCIRG1
TET2
TOMM7
USB1
VPS13A
XK
AIFM1
MT-CO1
MT-CO3
ACAD9
OCRL
PITRM1
SLC7A7
LDHA
ATPAF2
CLPB
COQ8A
COX10
COX11
COX14
COX20
COX4I1
COX6B1
COX8A
DARS2
DNM1L
ECHS1
FARS2
GFM1
GFM2
GLRX5
HPDL
HSD17B10
HTRA2
LONP1
LYRM7
MDH2
MECP2
MPV17
MRPS34
MT-ATP6
MT-CO2
MT-ND1
MT-ND2
MT-ND3
MT-ND4
MT-ND5
MT-ND6
MT-TF
MT-TH
MT-TK
MT-TL1
MT-TN
MT-TQ
MT-TS2
MT-TV
MT-TW
MTFMT
NADK2
NARS2
NAXE
NDUFA1
NDUFA11
NDUFA12
NDUFA6
NDUFA8
NDUFAF1
NDUFAF4
NDUFB8
NDUFB9
NDUFS1
NDUFS2
NDUFS3
NDUFS8
NDUFV1
NFU1
OPA1
PDHA1
PDHX
PET100
PET117
PNPT1
RARS2
RMND1
RRM2B
SCO2
SLC25A4
SLC31A1
SUCLA2
SUCLG1
SURF1
TIMM50
TMEM126B
TPK1
TRMT10C
TXN2
UQCC2
UQCC3
AARS2
ACACA
ACAT1
ADAMTS13
AGK
ALDH6A1
AMPD1
AMPD2
AMPD3
ATAD3A
ATP5F1A
BCS1L
C1QBP
CA5A
CARS2
CDK5
CHCHD10
COQ4
COQ9
COX5A
COX6A2
CRAT
CYC1
CYP27A1
DGUOK
DLD
DNAJC19
DTYMK
EARS2
FASTKD2
FBXL4
FDX2
GK
GOT2
GTPBP3
GYS2
HADHB
HIBCH
HMGCL
HS6ST2
HSPD1
IFT56
ISCA1
ISCU
KARS1
LARS2
LETM1
LIAS
LIPT1
LIPT2
MICOS13
MIPEP
MPC1
MRPL12
MRPL3
MRPL39
MRPL44
MRPS14
MRPS16
MRPS2
MRPS22
MRPS28
MRPS7
MT-TI
MT-TL2
MT-TP
MTO1
MTRFR
NAXD
NDUFA13
NDUFA9
NDUFAF6
NDUFC2
NFS1
NGLY1
NSUN3
OGDH
PC
PDP1
PDSS1
PDSS2
PHKG2
PLPBP
PMPCB
PNPLA8
PNPO
POLG
POLG2
POLRMT
PPCS
PRORP
PRSS12
PUS1
PYGL
RARS1
RNASEH1
RRAGC
SARS2
SCO1
SDHA
SDHB
SERAC1
SFXN4
SLC25A10
SLC25A12
SLC25A26
SLC25A3
SLC25A42
STAT2
SYNJ1
TANGO2
TARS2
TEFM
TIMM22
TK2
TMEM70
TRMT5
TRMU
TSFM
TUFM
TWNK
UPB1
UQCRB
UQCRC2
UQCRH
UQCRQ
WARS2
YARS1
YARS2
YME1L1
COG8
COX16
GCSH
MECR
NDUFB7
SQOR
SV2A
VARS2
LDHAL6A
LDHAL6B
LDHC
LDHD
MLDHR
ACACB
EMB
SLC16A1
SLC16A3
SLC16A7
ACTN3
D2HGDH
GATD1
HAGH
HIF1A
MIR210
MRS2
MTCH2
PARK7
PER2
PFKFB2
PNKD
TIGAR
SLC16A8
SLC5A12
SLC5A8
CA2
CA4
HK1
NUDT14
SLC1A2
SLC2A3
SLC4A4
LDHB
ALDOA
CALR
NSUN2
PFKM
RB1
TP53
ZNFX1
LRPPRC
ACAT2
SOD1
ACIN1
ADAR
ADNP
AHNAK
ALB
ALDH1A1
ALDOB
ALYREF
ARGLU1
ARID1A
ARID3A
ARID3B
ARPP19
BCLAF1
BOLA2
BRD4
BTF3
BZW1
BZW2
C19orf53
CACYBP
CALD1
CALM1
CALML5
CBR1
CBX3
CBX5
CCNA2
CCT5
CD2BP2
CDC5L
CDV3
CDYL
CEBPZ
CFDP1
CHD4
CHERP
CNN2
CNN3
COPS4
CRABP2
CSRP1
CSRP2
CWC15
DDX17
DDX18
DDX21
DDX39A
DDX39B
DDX3X
DDX41
DDX42
DDX46
DDX5
DECR1
DFFA
DHRS7
DHX16
DHX9
EAF1
ECHDC1
EDF1
EEF1A1
EEF1G
EEF2
EHMT2
EIF3D
EIF3J
EIF4G1
EIF4G2
EIF4H
EMG1
ENO1
ENSA
FABP5
FAM50A
FKBP3
FLYWCH2
FUBP1
G6PD
GAPDH
GATAD2A
GATAD2B
GFAP
GIGYF2
GTF2F1
GTF2I
H1-2
H1-3
H1-5
H2AFV
H2AFZ
H2AJ
H2AX
H2AZ1
H2AZ2
H2BC13
H2BC14
H2BC18
H2BC5
H2BU1
H3-3A
H3C1
H3C15
H4C1
HCFC1
HDAC1
HDAC2
HDGF
HDGFL2
HEXIM1
HIST1H1C
HIST1H2BB
HIST1H2BD
HIST1H2BH
HIST1H2BK
HIST1H2BL
HIST1H2BN
HIST1H2BO
HIST1H3A
HIST1H4A
HIST2H2BE
HIST2H2BF
HISTIH2BH
HLTF
HMGA1
HMGB1
HMGN1
HMGN2
HMGN3
HMGN4
HNRNPA1
HNRNPC
HNRNPD
HNRNPF
HNRNPH1
HNRNPK
HNRNPL
HNRNPM
HNRNPU
HSDL2
HSPE1
IARS2
IFI16
IK
IKZF1
ILF2
ILF3
IRF2BP2
JMJD1C
JPT1
JPT2
KHDRBS1
KHSRP
KIF2C
KRT1
KRT10
LAP3
LCP1
LEMD3
LGALS1
LSP1
MAGOH
MAGOHB
MAP2K4
MAPRE1
MBD2
MBP
MDC1
MKI67
MNDA
MPHOSPH6
MSN
MTA1
MTA2
MYH13
NCDN
NCL
NEFL
NHLRC2
NOC3L
NOLC1
NONO
NOP2
NPM1
NUCKS1
NUDT21
NUDT5
NUP133
NUP50
PABPC1
PABPN1
PAK2
PARP1
PCBP1
PCBP2
PCMT1
PCNP
PDAP1
PDLIM1
PES1
PFKP
PFN1
PGK1
PHC3
PHF6
PKM2
POLDIP3
PPIA
PPIL4
PPM1G
PPP1CB
PPP1CC
PPP1R2B
PRAM1
PRCC
PRDX1
PRKDC
PRPF6
PSMA7
PSMC1
PSME3IP1
PTBP1
PTMA
RACGAP1
RALYL
RAN
RANBP2
RBM10
RBM14
RBM17
RBM25
RBM39
RBMX
RCC2
RECQL
RFC1
RFC4
RIMS1
RPA1
RPL13
RPL14
RPL22
RPL24
RPL29
RPL5
RPS11
RPS23
RPS27A
RRP1B
RSL1D1
S100A11
S100A4
S100A6
SAFB
SARNP
SATB1
SET
SF3A1
SF3B1
SFPQ
SH3GL1
SMAP
SMARCA5
SMARCC1
SMARCC2
SMC3
SNRPA1
SPR
SPR14
SRP14
SRRM1
SRRM2
SSB
STMN1
SUB1
SUMO2
TCOF1
TERF2
THOC2
THRAP3
THUMPD1
TKT
TMA7
TMPO
TMSB4X
TOP2B
TPM4
TPR
TRIM28
TRIR
TSSC4
U2AF2
U2SURP
UBE2E1
UBE2M
UPF1
VARS
VIM
WAS
WBP11
WDR33
WIZ
XPO5
XRCC4
YLPM1
ZC3H18
ZC3H4
ZMYM3
ZNF207
ZNF280C
ZNF706
ZRANB2
ZYX
EP300
AARS1
KAT8
KAT7
KAT2A
CREBBP
HDAC3
SIRT1
SIRT2
SIRT3
